# Supplementary material for: Whole Blood Metabolomic Profiling of Mice with Tacrolimus-Induced Chronic Nephrotoxicity: NAD+ Depletion with Salvage Pathway Impairment
Source: Antioxidants (Basel). 2025 Jan 7;14(1):62. doi: 10.3390/antiox14010062 (PMC11760425; doi:10.3390/antiox14010062)
Supplement: Supplementary file 1 [file antioxidants-14-00062-s001.zip]

Archive with 1 entries (1 files):
- antioxidants-3383623-supplementary.xlsx
