# Supplementary material for: Whole Blood Metabolomic Profiling of Mice with Tacrolimus-Induced Chronic Nephrotoxicity: NAD+ Depletion with Salvage Pathway Impairment
Source: Antioxidants (Basel). 2025 Jan 7;14(1):62. doi: 10.3390/antiox14010062 (PMC11760425; doi:10.3390/antiox14010062)
Supplement: Supplementary file 1 [file antioxidants-14-00062-s001.zip › antioxidants-3383623-supplementary.xlsx]

## Sheet: Sheet1
Supplemental Table S1
Name of Metabolite	Categorized Group
	Chronic Kidney Disease (CKD)	Vascular disorders	Cytosine	Nicotinamide Adenine Dinucleotide (NAD⁺)
5-Methyl-2'-deoxycytidine	✓		✓
β-alanine (β-Ala)	✓		✓
Orotic acid	✓		✓
N-Acetyllysine	✓
Creatinine	✓
N, N-Dimethylglycine (DMG)	✓
Pantothenic acid	✓
Citrulline	✓
Symmetric dimethylarginine (SDMA)	✓	✓
Asymmetric dimethylarginine (ADMA)	✓	✓
Hydroxyproline	✓	✓
γ-Carboxyglutamic acid		✓
6-Aminohexanoic acid		✓
5-Methylcytidine		✓
Proline-Hydroxyproline (Pro-Hyp)		✓
5-Hydroxylysine		✓
Glycine-Proline-Hydroxyproline (Gly-Pro-Hyp)		✓
N-Carbamoylaspartic acid			✓
Cytidine diphosphate (CDP)			✓
2'-Deoxycytidine			✓
5-Methylcytidine			✓
Quinolinic acid				✓
Nicotinamide adenine dinucleotide+ (NAD⁺)				✓
Nicotinamide				✓
Adenosine diphosphate-ribose (ADP-ribose)				✓
Nicotinamide N-oxide				✓
Total number of metabolites	11	9	7	5
Share ratio (%)	19.6	16.1	12.5	8.9
✓: metabolites categorized in each group.
Share ratio = the number of metabolites categorized in each group/ all metabolites significantly different.
